# Supplementary material for: Ginsenoside Rb1 from Panax notoginseng Suppressed TNF-α-Induced Matrix Metalloproteinase-9 via the Suppression of Double-Strand RNA-Dependent Protein Kinase (PKR)/NF-κB Pathway
Source: Molecules. 2022 Nov 19;27(22):8050. doi: 10.3390/molecules27228050 (PMC9692425; doi:10.3390/molecules27228050)
Supplement: Supplementary file 1 [file molecules-27-08050-s001.zip]

Archive with 1 entries (1 files):
- molecules-2020427-Supplemental Materials.pdf
